# Supplementary material for: Construction and Activity Study of a Natural Antibacterial Patch Based on Natural Active Substance-Green Porous Structures
Source: Molecules. 2023 Jan 30;28(3):1319. doi: 10.3390/molecules28031319 (PMC9918939; doi:10.3390/molecules28031319)
Supplement: Supplementary file 1 [file molecules-28-01319-s001.zip]

Archive with 1 entries (1 files):
- molecules-2131044-supplementary.pdf
